# Supplementary material for: Removal of Chemical Oxygen Demand (COD) from Swine Farm Wastewater by Corynebacterium xerosis H1
Source: Microorganisms. 2025 Jul 9;13(7):1621. doi: 10.3390/microorganisms13071621 (PMC12298782; doi:10.3390/microorganisms13071621)
Supplement: Supplementary file 1 [file microorganisms-13-01621-s001.zip]

Archive with 1 entries (1 files):
- microorganisms-3667478-supplementary.pdf
